# Supplementary material for: Hippopotamus (H. amphibius) diet change indicates herbaceous plant encroachment following megaherbivore population collapse
Source: Sci Rep. 2016 Sep 12;6:32807. doi: 10.1038/srep32807 (PMC5018729; doi:10.1038/srep32807)
Supplement: Supplementary Information [file srep32807-s1.xls]

## Sheet: Sheet1
Appendix Table 1: stable carbon and oxygen isotope values for individual hippo enamel samples. Position is relative to the proximal end in mm.
Specimen ID	Cal. Year	Position	δ13C (V-PDB)	δ18O (V-PDB)	%C4	Source
KL	1970.59	5	-0.178882	0.583124	85	Uno et al., 2013
KL	1970.29	45	-0.00647332	-0.446557	85	Uno et al., 2013
KL	1969.99	75	0.572184	0.501497	90	Uno et al., 2013
KL	1969.69	95	0.651146	-0.746142	90	Uno et al., 2013
KL	1969.39	105	0.931864	-0.784866	95	Uno et al., 2013
KL	1969.09	115	0.708615	-2.57341	90	Uno et al., 2013
KL	1968.79	125	0.723478	-1.06773	90	Uno et al., 2013
KL	1968.49	135	0.785217	-0.666851	95	Uno et al., 2013
KL	1968.19	145	-0.432846	-0.396031	85	Uno et al., 2013
KL	1967.89	155	0.276604	-0.602557	90	Uno et al., 2013
KL	1967.59	165	-0.518744	0.283169	85	Uno et al., 2013
KL	1967.29	175	-0.746946	-0.255396	80	Uno et al., 2013
KL	1966.99	185	-1.04519	-0.5465	79.7379	Uno et al., 2013
KL	1966.69	195	0.503815	0.321524	90	Uno et al., 2013
KL	1966.39	205	-0.738028	-0.104927	82	Uno et al., 2013
KL	1966.09	215	-1.02339	-1.03233	79.8915	Uno et al., 2013
KL	1965.79	225	-0.167982	0.491662	85	Uno et al., 2013
KL	1965.49	235	-0.240621	0.434008	85.4079	Uno et al., 2013
KL	1965.19	245	-0.132618	0.518585	85	Uno et al., 2013
KL	1964.89	255	-0.0916866	0.910615	85	Uno et al., 2013
KL	1964.59	265	-0.65876	0.301241	80	Uno et al., 2013
KL	1964.29	275	-0.0840662	0.557923	85	Uno et al., 2013
KL	1963.99	285	0.541848	1.37189	90	Uno et al., 2013
KL	1963.69	295	-0.0801028	0.42909	85	Uno et al., 2013
KL	1963.39	305	-0.004798	0.296324	85	Uno et al., 2013
KL	1963.09	315	-0.208227	0.430717	85	Uno et al., 2013
KL	1962.79	325	0.0256142	0.245827	85	Uno et al., 2013
KL	1962.49	335	0.214867	0.430717	90	Uno et al., 2013
KL	1962.19	345	0.266391	-0.480948	90	Uno et al., 2013
KL	1961.89	355	-0.159675	-0.375718	85	Uno et al., 2013
KL	1961.59	365	-0.344964	-0.287207	84.6726	Uno et al., 2013
KL	1961.29	375	-0.0962606	1.08177	85	Uno et al., 2013
KL	1960.99	385	-0.16562	1.32271	85	Uno et al., 2013
Queen VIC	1982.87	15	-3.52	-1.88434	60	this study
Queen VIC	1983.1	25	-3.035	0.569569	65	this study
Queen VIC	1983.32	45	-3.032	-0.524916	65	this study
Queen VIC	1983.55	65	-3.798	-1.66306	60.3383	this study
Queen VIC	1983.77	75	-3.152	-2.19393	64.8908	this study
Queen VIC	1984	85	-3.251	-2.05402	65	this study
Queen VIC	1984.23	95	-4.026	-1.0409	60	this study
Queen VIC	1984.45	105	-3.242	-1.19669	65	this study
Queen VIC	1984.68	115	-1.565	-0.896029	75	this study
Queen VIC	1985.13	135	-3.6	-0.356229	60	this study
Queen VIC	1985.58	155	-3.036	-1.68291	65	this study
Queen VIC	1985.81	165	-2.837	-1.22844	65	this study
Queen VIC	1986.03	175	-3.285	-0.775963	65	this study
Queen VIC	1986.26	185	-3.219	-0.867253	65	this study
Queen VIC	1986.71	205	-3.477	-0.769017	65	this study
Queen VIC	1986.94	225	-2.978	-0.5527	65	this study
Queen VIC	1987.39	245	-3.301	-0.117089	65	this study
Queen VIC	1987.61	255	-3.019	0.0893052	65	this study
Queen VIC	1987.84	265	-3.313	-0.672766	65	this study
Queen VIC	1988.06	275	-3.302	-0.986326	56	this study
Queen VIC	1988.29	285	-3.495	-1.69878	60	this study
Queen VIC	1988.52	295	-4.014	-1.88037	60	this study
Queen VIC	1988.74	305	-4.004	-1.55887	60	this study
Queen VIC	1988.97	315	-3.456	-0.75711	65	this study
Queen VIC	1989.19	325	-3.436	-0.70055	65	this study
Queen VIC	1989.42	335	-4.058	-1.49239	60	this study
Queen VIC	1989.65	345	-3.613	0.160749	60	this study
Queen VIC	1989.87	355	-3.55	-0.899006	60	this study
Q-09-KL	2000	5	-2.697	1.19162	70	this study
Q-09-KL	1999.77	15	-2.316	0.988204	70	this study
Q-09-KL	1999.55	25	-2.961	0.396805	65	this study
Q-09-KL	1999.32	35	-3.437	-0.48037	65	this study
Q-09-KL	1999.1	45	-3.198	-0.346413	64.5666	this study
Q-09-KL	1998.87	55	-3.094	-0.0993349	65.2995	this study
Q-09-KL	1998.65	65	-3.638	-0.248177	60	this study
Q-09-KL	1998.42	75	-3.369	-1.7485	65	this study
Q-09-KL	1998.19	85	-3.175	-1.51234	64.7287	this study
Q-09-KL	1997.97	95	-3.337	-2.54431	65	this study
Q-09-KL	1997.74	105	-3.104	-2.42127	65.229	this study
Q-09-KL	1997.52	115	-2.98	-3.52568	65	this study
Q-09-KL	1997.29	125	-2.695	-4.10616	70	this study
Q-09-KL	1997.06	135	-2.825	-4.23913	65	this study
Q-09-KL	1996.84	145	-2.867	-4.85732	65	this study
Q-09-KL	1996.61	155	-2.732	-5.6045	70	this study
Q-09-KL	1996.39	165	-2.512	-4.25997	70	this study
Q-09-KL	1996.16	175	-2.378	-2.84398	70.3453	this study
Q-09-KL	1995.94	185	-2.332	-3.24585	70	this study
Q-09-KL	1995.71	195	-2.567	-2.81917	70	this study
Q-09-KL	1995.48	205	-2.5	-2.18808	70	this study
Q-09-KL	1995.26	215	-2.45	-2.06107	69.8379	this study
Q-09-KL	1995.03	225	-2.352	-1.79613	70	this study
Q-09-KL	1994.81	235	-2.432	-2.26548	69.9648	this study
Q-09-KL	1994.58	245	-2.422	-1.97177	70.0352	this study
Q-09-KL	1994.36	255	-1.938	-2.89161	75	this study
Q-09-KL	1994.13	265	-2.908	-1.34131	65	this study
Q-09-KL	1993.9	275	-2.804	-2.45795	65	this study
Q-09-KL	1993.68	285	-2.12	-2.06725	70	this study
Q-09-KL	1993.45	295	-2.4665	-1.66387	69.7216	this study
Q-09-KL	1993.23	305	-2.5275	-2.52049	70	this study
Q-09-KL	1993	315	-2.6305	-2.3027	70	this study
Q-09-KL	1992.77	325	-2.677	-2.52038	70	this study
Q-09-KL	1992.55	335	-2.545	-2.41718	70	this study
Q-09-KL	1992.32	345	-2.476	-1.99844	69.6547	this study
Q-09-KL	1992.1	355	-2.2985	-1.04138	70	this study
Q-09-KL	1991.87	365	-2.556	-2.2088	70	this study
Q-09-KL	1991.65	375	-2.52	-1.67793	70	this study
Q-09-KL	1991.42	385	-2.638	-0.887085	70	this study
Q-09-KL	1991.19	395	-2.782	-1.50859	65	this study
Q-09-KL	1990.97	405	-2.7865	-2.03713	65	this study
Q-09-KL	1990.74	415	-2.77	-1.40832	70	this study
Q-09-KL	1990.52	425	-3.2305	-1.88228	65	this study
Q-09-KL	1990.29	435	-3.3815	-1.66889	65	this study
Q-09-KL	1990.06	445	-3.4335	-1.43608	65	this study
Q-09-KL	1989.84	455	-4.0565	-1.91804	60	this study
Q-09-KL	1989.61	465	-4.0405	-1.67434	60	this study
Q-09-KL	1989.39	475	-4.4225	-1.70665	55	this study
Q-09-KL	1989.16	485	-4.3305	-1.80782	55	this study
Q-09-KL	1988.94	495	-3.845	-1.2019	60.007	this study
Q-09-KL	1988.71	505	-3.89	-1.44258	59.6899	this study
Q-09-KL	1988.48	515	-4.0365	-1.34321	60	this study
Q-09-KL	1988.26	525	-3.406	-1.6612	65	this study
Q-09-KL	1988.03	535	-3.205	-2.1633	64.5173	this study
Q-09-KL	1987.81	545	-3.213	-2.50464	65	this study
Q-09-KL	1987.58	555	-3.007	-1.17995	65	this study
Q-09-KL	1987.36	565	-3.04	-1.71578	65	this study
Q-09-KL	1987.13	575	-2.819	-2.4074	65	this study
Q-09-KL	1986.9	585	-2.578	-1.71578	70	this study
Q-09-KL	1986.68	595	-2.916	-1.44885	65	this study
Q-09-KL	1986.45	605	-2.9735	-1.58033	65	this study
Q-09-KL	1986.23	615	-3.031	-1.71181	65	this study
Q-09-KL	1986	625	-3.121	-2.28336	65.1092	this study
Q-09-KL	1985.77	635	-3.123	-1.79913	65.0951	this study
Q-09-KL	1985.55	645	-2.962	-1.46374	65	this study
Q-09-KL	1985.32	655	-2.915	-1.50641	65	this study
Q-09-KL	1985.1	665	-2.875	-1.98667	65	this study
